# Supplementary material for: Rental Housing Type and Self-Reported General Health and Mental Health Status: Evidence from the Canadian Housing Survey 2018–2019
Source: Int J Environ Res Public Health. 2024 Sep 5;21(9):1181. doi: 10.3390/ijerph21091181 (PMC11431059; doi:10.3390/ijerph21091181)
Supplement: Supplementary file 1 [file ijerph-21-01181-s001.zip]

Archive with 1 entries (1 files):
- ijerph-3128880-supplementary.pdf
